# Supplementary material for: NT-proBNP as an Independent Predictor of Long-Term All-Cause Mortality in Heart Failure Across the Spectrum of Glomerular Filtration Rate
Source: J Clin Med. 2025 May 31;14(11):3886. doi: 10.3390/jcm14113886 (PMC12155938; doi:10.3390/jcm14113886)
Supplement: Supplementary file 1 [file jcm-14-03886-s001.zip]

Archive with 1 entries (1 files):
- jcm-3624465-supplementary.pdf
